# Supplementary material for: Joint Analysis of Cortical Area and Thickness as a Replacement for the Analysis of the Volume of the Cerebral Cortex
Source: Cereb Cortex. 2017 Nov 28;28(2):738–49. doi: 10.1093/cercor/bhx308 (PMC5972607; doi:10.1093/cercor/bhx308)
Supplement: Supplementary Data [file bhx308_supplement_data.zip]

Archive with 1 entries (1 files):
- bhx308manuscript_smallfixes.docx
